# Supplementary material for: Long Non-Coding RNA Expression in B-Cell Precursor Acute Lymphoblastic Leukemia: Analysis of LINC-PINT, MEG3, BALR6, and ZEB1-AS1
Source: Life (Basel). 2026 Jun 23;16(7):1042. doi: 10.3390/life16071042 (PMC13413001; doi:10.3390/life16071042)
Supplement: Supplementary file 1 [file life-16-01042-s001.zip]

Archive with 1 entries (1 files):
- life-4344200-Table S1.xlsx
