# Supplementary material for: Long Non-Coding RNA Expression in B-Cell Precursor Acute Lymphoblastic Leukemia: Analysis of LINC-PINT, MEG3, BALR6, and ZEB1-AS1
Source: Life (Basel). 2026 Jun 23;16(7):1042. doi: 10.3390/life16071042 (PMC13413001; doi:10.3390/life16071042)
Supplement: Supplementary file 1 [file life-16-01042-s001.zip › life-4344200-Table S1.xlsx]

## Sheet: Table S1
Patient_ID	1	2	3	4	5	6	7	8	9	10	11	12	13	14	15
Birth order	Only child	First gestation (G1)	ND	Sixth gestation (G6)	Only child	N/D	N/D	N/D	N/D	N/D	N/D	N/D	N/D	N/D	N/D
Clinical presentation at admission	Bone pain	Asthenia, headache, dizziness, retinal hemorrhage, pallor, splenomegaly, and cervical lymphadenopathy	Low back pain, persistent fever, hepatomegaly, pancytopenia, and neutropenia	Fever, leukemia cutis, weight loss, bone pain, headache, arthralgia, pallor, subdural hematoma and cranial exostosis	Bicytopenia, CNS infiltration, platelet aggregation, lymphadenopathy, asthenia, pallor, fever, and treatment-refractory pneumonia	Fever, pancytopenia, asthenia, weakness, pallor, dysnea and weight loss	Fever, weight loss, general malaise, pain, bicytopenia, arthralgia, asthenia, and pallor	Fever, febrile neutropenia, anorexia, pallor, and leukopenia	Septic shock	Brachial plexus pain, and cytopenia	Anemic syndrome, lymphadenopathy, nocturnal diaphoresis, weight loss, pallor, hepatomegaly, CNS inflitration, nausea, vomiting and hyporexia	N/D	Limb pain, lethargy, anorexia, pallor, asthenia, pancytopenia, and anemia	N/D	N/D
Father age (years)	25	28	30	39	33	33	ND	48	34	N/D	39	43	49	N/D	N/D
Father occupation	Day laborer/Musician	Day laborer	Migrant worker in the United States	USA	Manual laborer	ND	Day laborer	Day laborer	Construction worker	N/D	Farmer	Self-employed trader	Day laborer	N/D	N/D
Mother age (years)	24	28	30	37	24	33	30	38	32	39	40	44	42	N/D	N/D
Mother occupation	Homemaker	Homemaker	Homemaker	Self-employed trader	Homemaker	Homemaker	Homemaker	Self-employed trader	Homemaker	Homemaker	Homemaker	Self-employed trader	Homemaker	N/D	N/D
Floor material	Finished cement	Finished cement	Finished cement	Finished cement	Finished cement	Unfinished/unpaved	Unfinished/unpaved	Unfinished/unpaved	Unfinished/unpaved	Unfinished/unpaved	N/D	N/D	Unfinished/unpaved	N/D	N/D
Cooking fuel	Gas	Gas	Gas/firewood	Gas	Gas/firewood	N/D	Firewood	Firewood	Firewood	N/D	N/D	Gas	Gas	N/D	N/D
Sanitation facilities	Complete	Complete	Septic tank	Complete	Septic tank	N/D	Septic tank	Septic tank	Septic tank	Complete sanitation facilities	Septic tank	Complete	Septic tank	N/D	N/D
Electricity access	Yes	Yes	Yes	Yes	Yes	N/D	Yes	Yes	Yes	Yes	Yes	Yes	Yes	N/D	N/D
Relevant past medical history	Community-acquired pneumonia	N/D	N/D	Blood transfusions	N/D	N/D	N/D	N/D	N/D	Hypothyroidism, anxiety, and obesity	Platelet concentrate transfusions	Post-term eutocic delivery	Holosystolic murmur	N/D	N/D
Animal exposure	N/D	N/D	N/D	N/D	N/D	N/D	Poultry	N/D	N/D	Poultry and swine	Cattle		Poultry	N/D	N/D
Breastfed	N/D	Until 3 months of age	N/D	N/D	N/D	N/D	Until 2 months of age	Until 18 months of age	N/D	N/D	N/D	Until 18 months of age	N/D	N/D	N/D
Vacunation schedule	N/D	N/D	N/D	Incomplete	N/D	N/D	N/D	N/D	N/D	N/D	Complete	Complete	Complete	N/D	N/D
Family medical history	N/D	N/D	Father with a history of smoking; maternal grandmother with T2DM and pancreatic cancer	Both parents with T2DM	N/D	N/D	N/D	Paternal family history of DM	Maternal grandfather with T2DM	Maternal lineage with T2DM	DM, hypertension, and history of eutocic delivery	Paternal grandmother with gastric cancer and diabetes mellitus	Maternal grandmother with DM and mother with three previous miscarriages	N/D	N/D
Abbreviations: N/D: No Data; DM: Diabetes Mellitus; T2DM: Type 2 Diabetes Mellitus; CNS: Central Nervous System}
